# Supplementary material for: Heart Rate Variability and Body Motion as Digital Biomarkers of Task Workload During Military En Route Critical Care Simulations
Source: Sensors (Basel). 2026 Jun 5;26(11):3596. doi: 10.3390/s26113596 (PMC13259423; doi:10.3390/s26113596)
Supplement: Supplementary file 1 [file sensors-26-03596-s001.zip]

Archive with 3 entries (3 files):
- Supplementary materials file S1.pdf
- Supplementary materials file S2.pdf
- Supplementary materials file S3.pdf
